# Supplementary material for: CXCL1 and CXCL6 Are Potential Predictors for HCC Response to TACE
Source: Curr Oncol. 2023 Mar 20;30(3):3516–28. doi: 10.3390/curroncol30030267 (PMC10046993; doi:10.3390/curroncol30030267)
Supplement: Supplementary file 1 [file curroncol-30-00267-s001.zip]

Archive with 1 entries (1 files):
- curroncol-2125857-supplementary.pdf
